# Supplementary material for: Impact of Glucose on the Nanostructure and Mechanical Properties of Calcium-Alginate Hydrogels
Source: Gels. 2022 Jan 22;8(2):71. doi: 10.3390/gels8020071 (PMC8871698; doi:10.3390/gels8020071)
Supplement: Supplementary file 1 [file gels-08-00071-s001.zip]

Archive with 1 entries (1 files):
- gels-1521668-supplementary.pdf
